# Supplementary material for: Preclinical trials in Alzheimer’s disease: Sample size and effect size for behavioural and neuropathological outcomes in 5xFAD mice
Source: PLoS One. 2023 Apr 10;18(4):e0281003. doi: 10.1371/journal.pone.0281003 (PMC10085059; doi:10.1371/journal.pone.0281003)
Supplement: S1 File — (XLSX) [file pone.0281003.s002.xlsx]

## Sheet: Fig. 01
	Age (m)	WT																															TG
	2	21.4	20	22.5	18.2	18.9	19.1	17.9	20.1	18.5	19	20.2	19.4	18.2	16.8	22.5	19.8	17.8	20.6	18.6	19.6	20.1	17.3	17.5	17.9	17.6	23.3	20.6	19.8	21.4	18.9	22.1	19.3	18	19.3	17.7	19.6	18.1	17.9	19.6	17.4	20.7	18.1	20.1	19.1	18.6	15.4	17.7	20.7
	3	23	21.4	23.1	20.9	19.6	20.7	18.8	21.5	20.7	22.1	22.9	21.1	19.3	19.1	23.2	22.2	20.7	22.3	20.9	18.2	22.1	21.2	20.7	23.6	21.7	23.7	24	20	24.6	20	26.9	20.3	19.1	20.3	19.9	21	18.7	18	20.2	18.1	21.2	18.9	22.6	21.2	20.2	17.7	19.1	23.9
	4.3	25.4	24.3	24.6	21.8	22.46	25.2	24.7	20.5	23.3	26.6	27.87	23.2	22.2	21.03	26.5	23.4	20.1	22.8	22.9	23.8	22.6	22.3	21.7	25.8	24.4	22.2	19.7	22.3	21.6	21.7	26.3	21.89	19.7	20.98	21.4	21.15	20.07	19.45	22.6	18.65	22.9	20.6	24.4	23.6	24.6	19.56	21.89	23.6
	5	25.3	24.2	25.7	22.2	21.4	24.2	22	25.2	24	25.6	29.3	22.9	22	20.9	27.9	24.9	20	23.2	21.5	23	23.5	22	22	25.9	23.3	24.9	24.5	23	21.9	22	26.3	21.1	19.7	22	21.8	21.5	20.2	19.2	21.9	20.2	23.2	20	24	23.4	22.5	18.5	17.9	23.8
	5.5	25.8	24.3	25.4	22.8	21.5	24.1	20.7	24.1	22.7	24.2	26.7	22.5	21.1	21	26.8	25.1	21.2	24.6	23.4	24.5	22.8	23.9	22.3	27.7	23.7	25.8	25.4	23.1	23.1	21	25.9	20.8	19.4	22.2	20.8	21.2	21.5	19	22.7	19.8	22	19.5	23.4	22.6	22.5	18.5	16.3	24.5
	7															24.7	28.1	22.1	24.6	23.2	28.02	22.7	25.06	23.94	32.64	25.3	25.8	28.1	23.3	23.7	22.5	27.1																	30.5
	8															30.9	30.6	21.9	25.6	24.9	31.3	23.5	25.4	24.9	34.9	26.8	26.3	30.4	23.4	26.5	22.6	17																	27.2
	9															30.2	25.1	24.1	26	25.9	36.4	23.9	26.9	26.2	36.9	29.6	27	32	25.9	24.5	22.6	27.9																	23.9
	10															31	36.1	24.9	25.5	25.9	38.4	23.7	28.4	24.6	39.9	28.2	27.9	34.4	26.2	25.98	23.4	27.7																	22.5
	11															33	42	24	26	24.5	39.5	23.8	29.2	25.2	40.4	30.5	29.2	35.3	25.3	20.5	25.6	29.1																	25.1
	12															32.7	42	24.1	26.2	24.3	32.1	24.1	29.3	26.6	42.8	31	29.2	36	25.5	24.8	25.4	29.1																	25.7
	13															31.3	43.3	26.2	26.9	25.1	37.2	25.4	27.6	26.9	40.6	31.5	29.4	35.8	26.9	26.2	25.1	28.2																	25.9
[truncated: 11 more columns]

## Sheet: Fig. 02 A
	WT	TG
	8154.15	5293.84
	7075.89	8524.42
	4729.01	2955.41
	6044.37	5115.14
	5087.8	8678.72
	6146.79	8682.74
	8567.52	7720.48
	5846.11	4614.93
	6995.71	8135.26
	11044.1	8189.26
	10070	6415.64
	15032.9	6421.77
		11935.2
		5280.36

## Sheet: Fig. 02 B
	WT	TG
	3.01428	1.58733
	3.46363	2.54998
	1.31742	0.822654
	1.8298	1.45582
	1.96365	2.44089
	2.27493	2.73923
	2.71225	2.46498
	2.16815	1.33308
	5.15113	2.38178
	3.71851	2.54376
	3.20871	1.9169
	5.41042	2.40931
		3.86233
		2.70249

## Sheet: Fig. 02 C
	Timebin (mm:ss)	WT																	TG
	00:00-01:00	342.084	209.38	475.539	306.221	336.028	111.932	419.518	382.311	344.701	135.656	73.684	483.248	187.572	271.987	328.457	495.085	185.785	250.457	246.663	301.286	211.824	291.825	312.133	263.251	165.115	260.678	249.731	508.675	329.471
	01:00-02:00	280.352	205.63	420.101	189.52	256.191	179.325	386.976	253.79	176.97	178.042	47.7364	417.217	229.2	291.969	197.974	214.778	207.205	174.985	222.737	421.943	289.611	103.812	243.015	278.639	174.164	308.595	356.574	357.297	277.833
	02:00-03:00	239.251	190.804	171.849	245.031	292.469	113.917	308.365	178.806	186.798	142.12	245.498	521.316	220.636	282.563	334.544	232.501	248.615	253.362	263.296	358.355	241.514	283.904	313.492	333.379	350.183	226.835	359.53	191.845	260.833
	03:00-04:00	161.149	147.425	128.609	184.227	176.734	196.067	245.722	270.899	167.946	107.019	271.365	427.752	168.821	212.682	313.433	187.934	340.411	247.092	263.783	274.038	432.952	352.253	271.453	265.523	264.976	252.122	291.916	262.237	231.424
	04:00-05:00	238.263	131.01	257.583	244.844	203.997	83.6073	257.488	151.632	70.1411	51.276	162.843	383.562	196.861	316.767	314.509	255.035	191.044	166.827	118.625	262.434	248.881	396.907	298.922	295.232	173.376	286.471	284.664	372.663	185.483
	05:00-06:00	254.336	202.771	158.209	111.574	165.53	69.9925	132.257	60.5551	65.3879	205.151	192.036	290.62	207.417	263.464	287.405	313.838	147.873	121.578	275.239	221.807	289.568	375.693	273.103	269.394	180.547	236.698	198.953	460.419	174.972
	06:00-07:00	236.925	200.347	197.919	287.484	207.116	62.761	116.514	260.314	176.504	149.688	164.711	467.959	231.054	145.558	269.026	169.668	331.68	219.944	97.3195	222.887	278.641	296.123	289.193	339.953	226.495	204.545	436.597	471.073	297.76
	07:00-08:00	191.991	223.33	245.748	233.087	176.543	82.3229	128.394	257.33	281.394	131.028	183.984	337.286	257.779	185.989	364.042	95.2876	404.578	266.32	80.8753	262.665	160.678	239.981	335.912	297.028	209.025	373.788	385.839	430.386	365.869
	08:00-09:00	60.9003	198.187	144.577	124.667	91.4179	87.6186	105.158	117.942	116.068	102.317	126.538	406.958	238.658	182.078	424.243	218.375	173.494	170.217	365.748	225.606	172.075	155.63	351.437	274.405	398.913	358.331	589.243	332.73	309.909
	09:00-10:00	217.484	204.283	123.936	132.405	295.306	194.707	373.644	165.445	126.008	64.5873	52.553	320.457	295.219	270.61	270.102	223.284	226.396	99.6291	229.183	176.886	218.345	347.93	285.645	218.808	468.623	242.062	367.705	261.844	146.47
	10:00-11:00	193.646	175.146	249.894	115.802	215.659	259.259	185.865	126.595	135.581	99.2984	42.2542	346.961	245.449	251.786	247.142	237.846		134.861	238.711	200.85	199.869	372.713	242.611	313.157	397.176	290.487	316.601	236.53	187.357
	11:00-12:00	104.494	72.5766	350.369	289.129	162.974	204.837	123.864	125.143	99.5942	143.094	65.7996	423.526	173.083	227.812	181.12	257.574		186.908	136.13	152.372	347.088	290.069	172.939	262.333	368.03	229.67	369.215	394.141	305.874
	12:00-13:00	143.585	203.24	279.146	316.177	145.549	240.624	230.298	83.5715	90.4939	139.264	93.9379	94.499	189.632	99.578	211.123	197.914	257.114	51.331	404.282	195.866	198.37	254.157	228.329	258.466	192.712	307.613	238.506	277.603	451.675
	13:00-14:00	236.486	179.673	115.835	117.422	123.845	144.422	238.867	105.696	236.909	111.164	79.0753	122.211	159.349	84.173	266.98	200.258	191.439	79.3948	307.571	184.074	208.976	225.374	188.015	144.541	239.434	410.788	318.523	375.855	286.305
	14:00-15:00	65.1992	270.799	268.964	183.846	158.841	108.167	209.054	253.346	171.398	77.8159	66.0074	329.456	78.6572	83.8768	305.719	198.753	188.794	106.098	87.2559	197.673	248.211	203.807	243.896	277.885	250.687	273.152	367.026	421.514	122.276
	15:00-16:00	146.578	179.004	141.664	156.938	102.26	296.166	260.586	129.848	58.6606	47.9694	290.538	470.175	85.498	122.561	212.59	251.396	231.504	179.098	210.141	143.73	237.089	189.12	206.965	253.477	320.607	349.064	172.054	306.025	252.613
	16:00-17:00	81.7652	200.872	175.502	83.9063	69.8039	217.902	180.519	152.046	230.432	127.825	178.228	142.081	265.937	225.832	248.229	137.563	177.735	107.719	216.015	161.901	225.385	240.592	170.44	285.923	399.406	375.741	128.113	232.247	316.673
	17:00-18:00	74.7337	105.491	126.382	132.262	79.9244	125.156	280.718	78.34	168.962	215.233	46.557	166.59	253.923	225.324	294.86	288.763	272.726	224.795	99.6434	169.284	307.989	233.816	134.593	205.152	369.345	282.166	241.084	140.055	366.459
	18:00-19:00	78.1437	173.021	124.889	149.103	104.988	131.663	196.31	90.8249	184.921	50.9295	85.9386	473.705	207.698	278.499	339.337	105.303	302.495	136.36	126.634	239.931	251.253	107.216	173.784	241.221	282.287	432.011	367.134	314.4	240.792
	19:00-20:00	235.221	136.003	327.371	113.341	128.205	201.439	176.387	192.946	249.003	57.2844	106.749	418.218	196.118	253.642	248.443	101.215	236.048	113.426	119.163	140.451	236.263	196.225	151.957	288.501	308.19	349.455	392.617	261.68	283.996
	20:00-21:00	227.843	140.633	235.806	216.001	236.851	276.504	201.052	178.661	210.921	42.8933	35.8046	359.316	181.317	220.045	324.661	104.806	262.528	199.736	238.97	216.124	219.746	223.43	186.86	382.424	272.493	261.961	39.6564	297.535	238.417
	21:00-22:00	50.0244	191.135	80.1414	293.722	90.3999	265.147	282.577	108.685	119.131	136.323	43.4473	206.194	97.0679	166.852	674.795	319.175	293.026	140.117	56.4461	88.4189	197.867	288.512	157.501	184.507	364.015	426.134	259.43	264.259	108.119
	22:00-23:00	74.6027	43.8979	103.073	210.407	76.7061	301.974	270.202	138.962	146.269	171.664	39.8979	499.863	108.879	159.495	453.669	232.65	303.451	269.817	185.752	237.548	231.496	282.7	209.795	315.715	413.418	405.811	269.324	104.981	316.176
	23:00-24:00	199.554	133.751	132.967	185.617	187.646	327.214	212.169	62.4885	110.492	169.951	42.3072	498.889	78.4264	173.835	443.464	159.404	238.315	311.912	336.311	233.92	272.201	254.843	140.606	205.641	380.053	292.878	177.73	129.101	276.336
	24:00-25:00	234.601	99.6949	147.773	118.995	198.349	111.514	134.086	199.227	72.0949	158.658	39.9956	412.977	169.532	285.561	297.201	112.747	220.958	310.547	275.989	221.801	187.171	286.764	165.286	123.748	180.567	245.585	175.532	109.828	198.816
	25:00-26:00	107.79	190.808	109.275	126.419	234.05	90.9223	232.884	148.206	112.293	52.3376	90.1454	376.561	212.271	350.079	201.266	255.241	236.757	74.7307	93.4439	153.358	96.6756	285.791	84.3158	166.272	173.295	217.276	265.527	86.1855	207.907
	26:00-27:00	224.645	149.443	189.335	195.989	179.155	131.655	74.9581	142.59	245.437	84.4026	36.2237	441.604	191.423	346.434	167.929	184.778	256.003	104.92	77.9535	72.1655	289.97	267.556	192.219	198.495	172.799	271.756	323.935	238.431	104.061
	27:00-28:00	190.235	38.7875	208.799	186.59	133.081	238.419	221.306	62.8477	89.4589	57.5054	32.2697	509.616	93.6491	334.484	226.374	227.388	244.896	91.0059	226.133	163.64	229.656	110.685	244.229	241.132	129.814	363.798	143.748	354.807	225.627
	28:00-29:00	72.3361	28.2495	184.878	103.015	109.577	147.751	114.892	144.34	82.4303	83.663	57.4904	369.599	136.36	163.001	175.161	207.148	154.745	182.643	187.149	278.397	435.844	120.763	284.324	171.454	107.039	296.439		385.66	294.306
	29:00-30:00	79.068	176.054	35.6184	70.1692	157.231	249.963	88.9997	164.17	101.863	178.869	55.5137	314.329	166.729	231.622	228.707	276.313	230.517	103.001	175.923	231.566	403.522	64.3316	155.666	207.627	106.088	336.326		303.511	148.177
	30:00-31:00	82.8194	199.34	27.6621	134.479	73.908	161.621	101.475	72.0969	188.218	138.868	41.9128	466.076	214.107	187.819	250.666	215.685	186.696	175.994	452.979	134.313	324.229	69.4197	201.76	175.191	249.561	352.678	96.1476	137.5	265.798
	31:00-32:00	75.6618	237.578	30.2877	89.1558	62.8762	255.12	149.146	176.987	179.039	119.445	35.507	384.668	252.912	208.495	375.108	118.679	181.074	343.483	707.344	94.8108	305.894	119.892	196.638	213.217	191.238	393.574	127.667	172.719	233.463
	32:00-33:00	161.716	33.4519	36.302	102.983	161.002	154.023	291.497	97.3094	62.7211	40.7534	28.7794	388.439	220.635	264.575	214.847	200.131	161.908	353.753	643.965	211.27	197.815	197.499	183.248	182.576	251.017	446.644	160.534	251.207	172.411
	33:00-34:00	133.179	26.16	50.5419	187.48	164.657	34.4945	302.11	149.595	67.8573	123.424	27.8408	250.069	169.209	252.372	143.167	160.945	211.563	354.734	410.692	121.841	323.093	336.614	291.801	193.74	234.082	252.218	131.202	252.063	229.573
	34:00-35:00	156.355	66.9213	26.1329	213.173	243.357	77.8805	253.353	50.0724	177.793	228.22	35.8795	299.912	184.149	352.119	166.087	313.49	131.833	320.426	412.88	184.044	260.298	304.217	201.063	147.701	247.437	128.315	165.515	112.061	276.403
	35:00-36:00	187.553	41.6548	40.6254	178.718	158.744	128.685	176.437	49.296	214.183	138.797	41.2723	229.217	182.36	207.494	242.027	218.636	277.561	317.429	281.355	164.933	265.795	332.137	146.881	197.558	152.172	189.09	256.937	120.552	153.273
	36:00-37:00	97.2653	149.978	41.22	179.418	108.273	118.355	109.002	166.08	136.169	83.3871	30.2458	134.31	119.143	129.654	255.979	175.578	189.226	346.302	225.826	158.009	243.932	312.812	76.4428	148.003	163.812	292.978	153.789	139.652	106.632
	37:00-38:00	50.171	251.971	111.894	115.158	144.924	129.547	159.607	165.27	95.0686	112.991	126.882	158.742	98.2261	117.581	298.169	261.947	160.418	394.086	226.882	112.525	206.594	272.079	96.9434	194.266	251.488	311.114	57.6046	169.167	164.89
	38:00-39:00	87.9682	192.416	59.1109	110.707	233.145	190.457	204.552	143.061	140.869	118.266	211.726	312.111	58.8854	137.418	238.631	224.569	271.724	254.751	312.783	93.9062	78.075	206.085	29.647	73.9155	351.046	379.964	196.719	326.111	356.229
	39:00-40:00	62.8408	68.6418	47.2468	297.293	119.763	46.9407	139.396	144.1	221.011	70.187	202.787	307.882	79.5293	193	234.664	130.911	228.75	129.568	345.872	146.721	62.2247	133.689	325.704	132.519	207.833	350.383	277.474	266.763	390.263
	40:00-41:00	89.7997	22.9049	54.1932	237.623	179.02	70.3542	142.986	139.875	160.693	140.76	186.452	245.624	106.399	164.563	207.364	234.009	220.39	305.532	229.738	136.408	80.2999	91.9553	228.449	97.8822	239.007	323.041	105.968	173.567	410.906
	41:00-42:00	153.57	67.5814	102.847	154.636		113.789	114.119	103.918	153.033	91.0881	200.217	317.983	78.7756	267.847	148.111	231.89	105.759	240.506	188.063	113.39	291.015	57.3568	99.1655	118.713	281.536	253.512	107.185	190.048	359.983
	42:00-43:00	45.3737	107.678	146.464	108.922	166.262	40.4809	90.2022	108.306	97.6085	89.8849	87.6587	73.9237	106.734	308.261	180.315	223.547	165.566	235.173	291.904	73.7436	267.24	90.8327	125.465	113.766	243.42	359.291	102	342.041	399.566
	43:00-44:00	53.6719	100.905	76.2287	103.207	168.545	26.5629	180.266	104.055	152.713	102.877	146.443	372.522	80.0873	228.115	89.9661	237.799	99.2919	339.428	167.308	142.831	195.992	82.4878	185.699	171.199	158.168	365.293	243.468	198.85	384.471
	44:00-45:00	155.724	168.007	58.9208	138.41	266.265	88.85	276.282	81.6129	79.1578	77.1822	139.243	176.913	61.9868	169.114	103.288	266.799	72.9127	314.26	157.488	179.214	334.222	54.8134	178.42	99.759	276.501	379.238	304.271	188.271	418.788
	45:00-46:00	220.645	127.9	61.3181	93.4217	215.335	163.625	287.496	139.999	135.964	88.7171	52.0504	295.323	75.2076	265.13	101.703	188.502	94.9361	182.304	339.966	155.893	247.444	73.2591	183.383	75.6527	244.143	357.748	109.643	269.232	392.101
	46:00-47:00	198.147	173.367	75.8967	60.8302	97.0459	236.037	221.254	191.448	95.1918	209.601	57.3881	227.304	78.8514	200.863	230.919	149.2	197.499	159.369	511.368	207.949	181.568	78.9028	206.614	77.7353	214.088	312.009	20.7712	132.323	287.542
	47:00-48:00	152.445	190.161	63.4416	67.394	85.003	155.567	162.405	77.9833	108.035	91.0351	74.4337	251.614	79.2358	166.713	200.615	106.304	233.882	149.227	514.058	150.831	198.052	133.953	201.864	135.125	259.765	316.835	148.331	131.627	225.53
	48:00-49:00	68.1806	148.377	56.3201	98.0079	92.6958	56.4345	86.9501	72.0459	57.6716	135.768	91.0256	298.553	74.7599	155.11	149.601	87.547	254.151	217.997	307.741	109.3	184.017	201.223	223.485	114.437	260.083	393.258	168.815	242.952	247.892
	49:00-50:00	94.6296	59.5288	73.5488	93.2803	69.524	345.01	84.0968	167.496	264.3	66.7167	68.794	481.99	90.2952	210.518	194.966	112.492	237.764	163.971	331.995	126.387	192.006	220.322	140.32	137.157	282.79	294.434	98.8091	328.831	219.015
	50:00-51:00	98.8004	110.471	240.774	78.5012	202.407	35.4425	128.978	130.478	105.334	86.704	71.433	418.69	77.584	220.662	280.416	173.644	190.399	264.082	174.785	169.554	117.753	102.057	146.498	210.283	236.197	247.989	131.052	297.719	242.373
	51:00-52:00	58.799	235.886	156.322	144.352	151.651	45.075	143.148	67.3561	139.687	44.6643	72.7106	339.852	49.595	95.9387	186.752	273.46	132.393	187.681	265.176	77.4506	257.222	123.761	208.235	171.604	127.712	250.338	227.805	288.939	255.291
	52:00-53:00	264.907	180.534	189.203	200.085	214.467	55.7951	280.021	96.6368	110.036	75.0206	56.6563	319.652	81.2195	157.334	103.731	339.565	147.747	159.336	146.889	132.372	270.209	107.064	215.173	237.018	153.601	119.363	214.764	255.3	363.268
	53:00-54:00	144.91	145.503	119.023	259.564	113.908	84.5323	368.417	120.829	61.6525	89.3119	44.2341	300.904	101.066	138.148	148.149	239.281	295.357	264.019	113.941	155.649	269.607	101.098	142	207.559	237.112	249.543	250.547	129.032	268.332
	54:00-55:00	103.009	119.908	21.0909	93.8632	145.816	48.9756	240.62	68.1879	53.6069	121.644	41.5713	237.609	222.486	186.287	136.797	147.469	181.179	185.521	61.2656	179.724	203.498	75.4553	182.718	204.61	149.605	136.501	278.752	257.621	164.784
	55:00-56:00	59.9596	29.3186	96.9505	176.349	58.6419	38.7753	169.355	57.9312	239.983	109.166	45.7113	366.488	249.226	212.926	104.928	239.779	205.713	95.7952	68.489	151.546	115.098	105.802	125.646	201.244	96.3816	220.088	380.567	311.139	131.445
	56:00-57:00	60.6718	68.6801	68.0126	169.894	66.5952	63.0172	126.799	88.5443	184.874	190.08	36.7808	293.038	225.671	295.28	121.887	153.564	193.717	112.068	156.658	44.7331	206.705	40.4953	204.007	182.955	106.132	294.505	324.303	220.905	177.756
	57:00-58:00	94.0943	142.721	17.7878	110.625	73.8236	301.085	138.519	177.852	94.2099	166.033	40.0037	207.084	206.836	197.263	78.9812	211.782	173.063	268.932	176.797	10.8453	206.238	66.2388	202.316	246.976	126.641	270.62	325.786	325.476	450.917
	58:00-59:00	240.338	92.2009	91.0426	91.0646	124.375	115.683	245.688	117.682	67.6203	120.557	125.681	282.809	79.1623	246.926	98.0127	144.044	231.046	229.631	27.9325	119.74	247.526	62.1854	216.21	160.936	197.432	251.841	306.352	194.259	340.702
	59:00-1:00:00	152.034	23.6111	137.651	98.9378	208.514	156.053	169.477	148.058	80.1332	172.67	148.906	417.133	63.478	243.722	140.466	118.617	172.66	323.885	94.1744	106.521	135.314	50.0246	154.438	146.272	193.119	288.334	325.433	201.127	399.604

## Sheet: Fig. 02 D
	Timebin (mm:ss)	WT																	TG
	00:00-01:00	5.81205	3.80781	7.9267	5.10436	5.71565	1.86579	6.9929	6.56248	5.74577	2.27892	1.25188	8.6517	3.78299	4.53361	5.4749	8.25234	3.09675	4.17484	4.11159	5.02209	3.53087	4.86429	5.20279	4.388	2.75222	4.34511	4.16265	8.47887	5.4918
	01:00-02:00	4.68357	3.63377	7.01823	3.1803	4.75725	3.00586	6.45045	4.2493	2.94989	3.76831	0.795695	7.21106	3.86775	4.86669	3.31468	4.53942	3.45381	2.91681	3.71278	7.03331	4.82749	1.7304	4.07792	4.6445	2.90306	5.14383	5.94356	5.9556	4.63106
	02:00-03:00	4.0014	3.49542	2.86453	4.08438	5.23625	1.89887	5.1401	2.98049	3.24737	2.37422	4.2285	8.76759	4.0617	4.72041	5.57636	3.87545	4.21914	4.22325	4.38884	5.97337	4.02577	4.73225	5.22545	5.55694	5.86311	3.781	5.99284	3.73837	4.34771
	03:00-04:00	2.68617	2.51047	2.14376	3.07086	2.94596	3.26821	5.35206	4.53576	2.79947	1.78783	4.58962	7.31721	4.0803	3.5451	5.27138	3.61978	5.67416	4.11875	4.39697	4.5679	7.21681	5.90438	4.52473	4.42588	4.41676	4.2025	4.8658	4.3711	3.85749
	04:00-05:00	4.0253	2.24626	4.29362	4.08127	3.58377	1.39364	5.99152	2.53316	1.16917	0.854695	2.75729	6.45807	3.30713	5.30364	5.28353	4.25106	3.18442	2.78081	1.97735	4.37448	4.14856	6.638	4.98258	4.92108	2.88992	4.77506	4.74493	6.21174	3.09173
	05:00-06:00	4.292	4.27969	2.63717	1.85982	2.76536	1.1667	2.20457	1.00938	1.08994	3.4934	3.27751	5.47103	3.52797	4.39155	6.8253	5.23122	2.46483	2.02656	4.58793	3.69727	4.82678	6.26225	4.55222	4.4904	3.00946	3.94541	3.31625	7.67451	2.91653
	06:00-07:00	3.94928	3.60416	3.29909	4.79203	3.4524	1.04615	1.94216	4.37811	3.94771	2.56939	2.82079	8.6147	3.95245	2.42624	4.56552	3.2891	5.52862	3.66621	1.62221	3.71528	4.64463	4.93593	4.82041	5.66652	3.77534	3.40946	7.27742	7.85209	4.96322
	07:00-08:00	4.24969	4.00798	4.12849	3.88529	4.21266	1.37223	2.14018	4.28941	4.82469	2.47912	3.07357	5.64718	4.44513	3.15634	6.15014	1.5883	6.74372	4.43925	1.3481	4.37833	2.67832	4.00013	5.59915	4.95101	3.48413	6.23049	6.43136	7.1739	6.09849
	08:00-09:00	1.289	3.46142	2.40726	2.07574	2.49986	1.45888	1.75092	1.96378	1.93257	1.70927	2.11863	6.78339	4.85908	3.03497	7.19149	3.63999	2.89189	2.83418	6.08983	3.75641	2.8651	2.59413	5.85793	4.57393	6.72409	5.97284	9.8218	5.54612	5.16573
	09:00-10:00	4.47059	3.57204	2.06588	2.20704	6.5852	3.26005	7.04299	2.7763	2.10041	1.07538	0.876956	5.33561	5.15602	4.50566	4.50722	3.72596	4.355	1.6607	3.82023	2.94849	3.63956	5.79303	4.75598	3.64316	7.80258	4.03033	6.13592	4.35971	2.43873
	10:00-11:00	4.3506	3.22832	4.16545	1.93029	3.95559	4.32155	3.09817	2.1102	3.21475	1.67755	0.704315	5.78333	4.17486	4.1969	4.11949	3.96454		2.24798	3.97904	3.34794	3.33159	6.21257	5.39396	5.21987	6.6351	4.84198	5.27728	3.94261	3.12296
	11:00-12:00	1.74762	1.20977	5.84025	4.81945	2.72264	3.4144	2.06468	2.08599	1.66012	2.42564	1.09678	7.17934	3.52398	3.79729	4.72013	4.29338		3.11555	2.26913	2.53986	5.78556	4.83503	5.45578	4.37271	6.16883	3.82826	6.15426	6.56974	5.09847
	12:00-13:00	2.46467	3.56212	4.67384	5.27032	2.42614	4.01093	3.8388	1.39304	1.50843	2.36875	1.56581	1.57516	3.34311	1.65982	4.81535	3.29894	5.30696	0.855629	6.75396	3.26486	3.3066	4.23643	4.3092	4.30825	3.21223	5.12745	3.97554	4.62724	7.60489
	13:00-14:00	4.30076	3.16387	1.93084	3.47061	2.06435	2.41271	3.98165	1.76184	3.97109	1.8951	1.31807	2.03708	2.67396	1.40304	4.47505	3.338	3.191	1.32342	5.12686	3.06831	3.4834	3.75665	3.13394	2.40929	3.99102	6.84723	5.32115	6.26494	4.77228
	14:00-15:00	1.25421	4.70767	4.48332	4.02777	2.6805	1.80906	3.49636	4.23242	2.85701	1.31019	1.10025	5.54085	1.3111	1.3981	5.11865	4.35426	3.16807	1.76853	1.45446	3.29499	4.1374	3.39716	4.06538	4.63194	4.17858	4.55304	6.11779	7.02602	2.03815
	15:00-16:00	2.44329	3.25143	2.36137	2.61599	4.45466	4.93675	4.79725	2.16925	0.977806	0.799579	4.9474	8.14517	1.4283	2.13059	3.54357	4.1904	3.85882	2.98537	3.50282	2.39581	3.95201	3.15235	3.78216	4.22508	5.39203	5.81839	2.86789	5.10098	4.21068
	16:00-17:00	1.36142	3.46789	2.92217	1.39707	1.16226	3.62814	3.0057	2.53162	3.84532	2.13066	3.02121	2.36829	4.6883	4.50611	4.17476	2.29297	2.96259	1.79356	3.59673	2.69571	3.75274	4.01031	3.16095	4.76592	6.65752	6.26305	2.13545	3.87121	5.27847
	17:00-18:00	1.24573	1.78623	2.10665	2.20466	1.33225	2.08621	5.31142	1.30584	2.8164	3.90469	0.776037	2.77682	4.34365	3.75582	4.91487	4.81324	4.54595	3.74708	1.66094	2.82177	5.13382	3.89736	2.24346	3.4272	6.28222	4.7033	4.01851	2.33451	6.10833
	18:00-19:00	1.30257	3.34552	2.08176	2.48538	1.75003	2.19467	3.27227	1.51395	3.08242	0.84892	1.48534	7.89596	3.78172	4.67336	5.65624	1.75524	5.05338	2.27297	2.11085	3.99937	4.1881	1.78712	2.89671	4.0208	4.72105	7.20099	6.2164	5.24059	4.01365
	19:00-20:00	3.92086	2.27969	5.46906	1.88926	2.14419	3.37655	2.94016	3.22336	4.1506	0.953785	1.84077	7.4696	3.32823	4.24199	4.13658	1.68523	3.9302	1.89068	1.98631	2.34116	3.93824	3.26714	2.53008	4.80354	5.13136	5.81843	6.64787	5.42363	4.72853
	20:00-21:00	3.8106	2.44199	3.93062	3.60049	3.95685	4.609	3.35131	2.98472	3.51581	0.714968	0.59681	6.24634	3.13384	3.74702	5.42369	1.74697	4.3857	3.32937	3.98336	3.60255	3.66292	3.72425	3.11468	6.37444	4.54206	4.36649	4.12674	4.95948	3.97406
	21:00-22:00	0.83385	3.35781	1.33587	4.9179	1.50686	4.4197	4.71025	1.81166	1.99021	2.33997	0.724203	3.43694	1.61798	2.78117	11.4258	5.32018	4.88432	2.33559	0.940892	1.47384	3.29822	4.80907	4.19211	3.67176	6.14967	7.10302	4.32432	4.86476	1.80219
	22:00-23:00	1.24354	0.742465	1.7181	4.39138	1.2786	5.03357	4.50396	2.31633	2.43815	2.99115	0.665039	8.39736	1.81485	2.70365	7.62134	4.8353	5.05808	4.49755	3.09628	3.95966	3.85877	4.71219	3.49697	5.26251	7.03187	6.76427	4.52446	1.74987	5.27018
	23:00-24:00	3.34495	2.2802	2.21641	4.3326	3.12784	5.45429	4.48438	1.04161	1.84178	3.4415	0.705199	8.42824	1.30725	2.92687	7.52583	3.51793	3.97235	5.19922	5.60592	3.89919	4.53728	4.24786	2.34369	3.42772	6.54609	4.88185	2.96249	2.15192	4.60611
	24:00-25:00	3.93681	1.70738	2.4632	2.14582	4.11679	1.85881	2.23506	3.32089	1.20174	2.6446	0.666667	8.07893	2.86731	4.77582	5.01527	1.87933	3.68305	5.17646	4.60043	3.69717	3.11993	4.77994	2.75507	2.06269	3.00978	4.09354	2.92586	1.83067	3.31397
	25:00-26:00	2.06555	4.35872	1.81946	2.10491	3.89701	1.51389	3.8776	2.46768	1.86971	0.872391	1.52636	7.77241	3.71165	5.83529	3.39254	4.25448	3.94638	1.24429	1.55587	2.55347	1.60968	4.76372	3.26479	2.7715	2.88857	3.62168	4.42595	1.43658	3.4655
	26:00-27:00	4.03642	2.60704	3.15601	4.20165	3.02671	2.19454	1.24947	2.37682	4.09115	1.41791	0.603796	7.39379	3.24488	5.82638	2.79912	3.07997	4.2672	1.7489	1.2994	1.20292	4.83348	4.45977	3.33766	3.30861	2.8803	4.52978	5.39952	3.9743	1.73454
	27:00-28:00	3.18517	0.646543	3.4882	3.77342	3.55483	3.97418	4.61885	1.0476	1.49118	0.958529	0.537888	9.00541	1.59469	5.57536	3.77332	3.79021	4.08206	1.51697	3.76938	2.7277	3.8281	1.84496	4.07093	4.05541	2.1638	6.06397	5.29255	5.91411	3.76087
	28:00-29:00	1.20576	0.470888	3.08171	1.71714	2.50313	2.46283	1.91512	2.41135	1.37402	1.39454	0.969059	6.16067	2.2959	2.71699	2.91968	3.46055	3.93025	3.04445	3.11957	4.64057	7.26502	2.01295	4.73926	2.85788	1.78418	4.9412		6.42839	4.90564
	29:00-30:00	1.31797	3.11846	0.593719	1.16964	2.63257	4.16661	1.48352	2.73653	1.69793	3.14965	0.924302	5.23358	2.78221	5.62537	3.80796	4.60061	3.83812	1.71691	2.93243	3.85994	6.74125	1.07112	3.62213	3.45699	1.76636	5.59982		5.05346	2.46714
	30:00-31:00	1.38051	3.43748	0.461095	2.24162	1.23196	2.69404	1.69147	1.20177	3.13739	2.34603	0.698624	7.7688	3.63352	5.2607	4.17823	4.48273	3.47101	2.93363	7.55065	2.23884	5.40454	1.15712	3.36304	2.92018	4.15981	5.87863	1.70304	2.29192	4.43045
	31:00-32:00	1.2612	4.10633	0.504862	1.48613	1.04808	4.25255	2.48609	2.95017	2.98437	2.01563	0.59185	6.41185	4.39663	4.44424	6.25249	1.9782	3.01824	5.72548	11.7906	1.58039	5.09891	1.99842	3.27766	3.55402	3.18766	6.56029	2.13514	2.87897	3.89148
	32:00-33:00	2.69562	0.557605	0.605114	1.71661	2.72618	2.56738	4.85893	1.62204	1.04549	0.6793	0.479709	6.4747	3.97382	4.41007	3.58119	3.33589	2.69877	5.89666	10.7342	3.52164	3.29735	3.29202	3.05447	3.04327	4.18408	7.44489	2.67587	4.37205	2.87384
	33:00-34:00	2.23486	0.435573	0.84154	3.12161	2.84267	0.574345	5.03024	2.49081	1.12985	2.08043	0.464065	4.16829	2.91783	5.31897	2.38638	2.68272	3.52644	5.90645	6.83816	2.02869	5.37962	5.61086	4.86389	3.22935	3.91924	4.2041	2.19917	4.90542	3.82665
	34:00-35:00	2.60626	1.1155	0.435606	3.87208	4.43108	1.29818	4.2231	0.83465	2.9636	3.92188	0.598058	4.99908	3.26566	6.75608	2.76842	5.22542	2.19745	5.34115	6.88224	3.06781	4.33888	5.07085	3.93332	2.46196	4.16144	2.13883	2.75889	2.03298	4.60723
	35:00-36:00	3.53082	0.694338	0.677179	3.13969	3.5452	2.14504	2.94101	0.821709	3.57018	2.34484	0.687948	7.9694	3.25705	3.97609	4.03424	4.39767	4.62653	5.29118	4.68987	2.74925	4.44039	5.53623	2.44829	3.293	2.53647	3.15185	4.28276	2.00942	2.55484
	36:00-37:00	1.6213	2.61029	0.690162	2.9907	1.80479	1.97285	1.81693	2.76837	2.26978	1.38994	0.504153	2.23875	2.01964	2.16114	4.29065	2.92663	4.36238	5.78534	3.76426	2.63384	4.06607	5.21412	1.27419	2.46699	2.7305	4.88351	4.684	2.32779	1.77739
	37:00-38:00	0.836293	4.44743	1.86514	4.26094	2.41572	2.1594	2.66047	2.76409	1.58469	1.8834	2.36777	2.64599	1.63728	1.9599	4.99225	4.36627	2.67393	6.56896	3.78186	1.87567	3.4437	4.53515	1.6159	3.23812	4.19193	5.18581	1.72987	2.81977	2.74847
	38:00-39:00	1.46633	3.75933	0.985311	1.84536	3.88626	3.17471	3.40965	2.38467	2.34813	1.97131	3.63011	5.20243	0.981533	2.29055	3.97762	3.74323	4.53934	4.24641	5.21375	1.56531	1.30142	3.43514	5.92347	1.23206	6.06739	6.33344	3.27902	5.43579	5.93781
	39:00-40:00	1.04749	1.14418	0.787551	4.95554	2.00748	0.782449	2.32358	2.40734	3.69634	1.17777	3.44923	5.12623	1.32416	3.21345	3.90715	2.17967	4.77412	2.15976	5.7653	2.44567	1.03722	2.22593	5.42297	2.20643	3.46042	5.83388	4.64576	4.59476	6.49789
	40:00-41:00	1.6213	0.381799	0.903339	3.97416	3.98614	1.17273	2.38341	2.33155	2.67857	2.41614	3.2041	4.09419	1.77352	2.74303	5.08567	4.59584	3.69412	5.09287	3.82947	2.27377	1.33851	1.53276	3.80791	1.63155	3.98389	5.38461	3.90157	2.8931	6.87213
	41:00-42:00	3.036	1.12651	1.71434	2.5776		1.89673	1.90223	1.73219	2.55943	1.5183	3.38247	5.30031	1.31307	4.46461	2.63592	3.86527	3.01866	4.00897	3.1348	1.89009	4.85089	0.956054	1.65294	1.97877	4.69278	4.22567	1.78662	3.3465	6.00038
	42:00-43:00	0.755488	1.88504	2.43867	1.81359	2.77448	0.674021	1.5019	1.80334	1.62522	1.49825	2.8997	1.2322	1.77909	5.17277	3.00558	3.7262	2.75974	3.91572	4.86031	1.22786	4.44965	1.51405	2.09132	1.89631	4.05745	5.98885	1.70018	5.70131	6.66018
	43:00-44:00	0.894649	1.7706	1.27065	1.72034	2.83786	0.442773	3.00483	1.73449	2.54556	1.75184	2.73621	6.23018	1.33494	3.87124	1.4996	3.96375	1.65505	5.65787	2.78883	2.38083	3.26696	1.37495	3.09533	2.85364	2.6423	6.08889	4.05826	3.31454	6.40857
	44:00-45:00	2.59575	3.14313	0.982143	2.30713	4.46815	1.48103	4.6053	1.36039	1.31947	1.28651	2.40386	2.94888	1.03323	2.81889	1.72166	4.44715	1.21535	5.23836	2.62514	2.98729	5.5711	0.913658	4.04482	1.66284	4.60886	6.32134	5.14036	3.13819	6.98057
	45:00-46:00	4.5669	2.22604	1.0221	1.55723	3.5894	2.72744	4.79224	2.33362	2.26637	1.47878	0.867604	4.93908	1.2536	4.41933	1.69524	3.42804	1.58244	3.0388	5.66685	2.59855	4.12462	1.22112	3.18055	1.26102	4.0695	5.96314	4.17003	4.4877	6.53575
	46:00-47:00	3.30289	3.02088	1.26511	1.01397	1.61765	3.94324	3.68805	3.19834	1.58674	3.60605	0.956574	3.78883	1.31434	3.34808	3.84908	2.48694	3.29201	2.65649	8.52393	3.46628	3.02653	1.31519	3.44395	1.29573	3.56853	5.20073	3.27638	2.20563	4.7929
	47:00-48:00	2.92877	3.27167	1.0575	1.12338	1.4169	2.59891	2.7071	1.29989	1.80083	1.55726	1.2407	4.28946	1.32074	2.77885	3.34396	1.77192	3.91151	2.48744	8.56877	2.51419	3.3013	2.2328	3.90314	2.25233	4.32989	5.28116	2.47246	2.19402	3.75925
	48:00-49:00	1.13649	2.59147	0.938793	1.63368	1.54513	0.940699	1.44936	1.20092	0.961321	2.31982	1.51726	5.00988	1.24614	2.58546	2.50197	1.45928	4.23633	3.63377	5.12969	1.82191	3.06736	3.35409	3.72517	1.90749	4.41875	6.55503	2.81389	4.04965	4.132
	49:00-50:00	1.57737	0.992278	1.22598	1.55488	1.15889	5.78956	1.4018	2.79197	4.42033	1.12331	1.14542	8.02514	1.5186	3.51294	3.25341	1.87299	5.52387	2.73321	5.53398	2.10673	3.20052	3.66836	2.33632	2.28366	4.70846	4.90233	1.64517	5.47503	3.64661
	50:00-51:00	1.64506	1.93167	4.00897	1.30707	3.4042	0.590129	2.14752	2.18464	3.79439	1.5196	1.19068	7.01013	1.29321	4.19623	4.71079	2.8944	3.17368	4.39706	2.91024	2.82313	1.96062	1.70113	2.44191	3.5051	3.93705	4.1336	2.18445	4.96254	4.04
	51:00-52:00	0.980113	4.09597	2.60571	2.40618	2.54769	0.751349	2.38611	1.12275	3.09196	0.744488	1.21198	5.66483	0.826675	1.59916	3.11289	4.55817	2.2068	3.12843	4.42018	1.29101	4.2876	2.0629	3.47097	2.86038	2.12876	4.17277	3.79718	4.81619	4.25533
	52:00-53:00	4.42555	3.59754	3.17498	3.33519	4.48237	0.930041	4.66764	1.61083	1.83418	1.31946	0.944377	5.32813	1.35381	2.62253	1.72904	5.66005	2.46273	2.65595	2.44848	2.2065	4.50408	1.7846	3.58662	3.95074	2.5603	1.98961	3.57981	4.25548	6.05513
	53:00-54:00	2.41549	2.48622	1.98398	4.34112	1.91362	1.40906	6.20319	2.01857	1.02768	1.4887	0.737316	5.01562	1.68463	2.30273	2.96794	3.98846	4.92316	4.4009	1.89927	2.5945	4.49404	1.68515	2.36693	3.4597	3.9523	4.15951	4.17625	2.15078	4.4727
	54:00-55:00	1.71704	2.02577	0.351562	2.7312	2.43058	0.816367	4.32866	1.13662	0.893567	2.02762	0.692932	3.9606	3.92692	3.10513	2.28528	2.45808	4.11984	3.09243	1.02123	2.99579	3.39209	1.25773	3.04564	3.41054	2.49369	2.27526	4.64639	4.29417	2.74671
	55:00-56:00	0.999458	0.488708	1.61606	3.0836	0.977494	0.64634	3.34807	0.965647	4.00024	1.86104	0.761939	6.10882	4.29765	3.54916	1.74899	3.99676	3.42893	1.5968	1.14163	2.5261	1.91855	1.76357	2.09434	3.35444	1.60654	3.66854	6.3435	5.18623	2.19099
	56:00-57:00	1.01133	1.1551	1.13369	2.83195	1.11007	1.05043	2.1136	1.47593	3.22891	3.26645	0.613082	4.8954	3.99254	4.92189	2.03168	2.55969	3.22898	1.86805	2.61131	0.745651	3.44554	0.674996	3.4005	3.04959	1.76906	4.90896	5.44807	3.68216	2.96293
	57:00-58:00	1.56845	2.50729	0.296502	2.27712	1.23056	5.01875	2.30895	2.97121	2.0025	2.82727	0.666803	3.45179	3.65069	3.8691	1.3165	4.14844	3.84769	4.48279	2.947	0.180778	3.43775	1.1041	3.37231	4.11672	2.11092	4.51084	5.48529	5.94064	7.51612
	58:00-59:00	5.24242	1.57904	1.51589	1.51626	2.12036	1.92616	4.11365	1.9726	1.1259	2.11788	2.36006	4.71401	1.31952	4.14355	1.63373	3.41534	3.85119	3.82344	0.465086	1.99371	4.1214	1.03654	3.6039	2.68257	3.2909	4.19782	5.11782	3.23801	5.67899
	59:00-1:00:00	2.56563	0.393571	2.29448	1.64918	3.5069	2.60122	2.82499	2.51553	1.33573	3.0657	2.60673	6.98406	1.05691	4.07154	2.33877	1.97498	2.88118	5.3988	1.56978	1.77558	2.25553	0.83291	2.57139	2.43543	3.21543	4.80076	5.41847	3.34876	6.65341

## Sheet: Fig. 02 E
	WT	TG
	8648.66	12468.5
	8384.84	14309.4
	8290.65	10377.4
	9611.59	14038.5
	9267.07	11546.3
	8791.57	12029
	11933.4	12332.9
	8261.77	14422.5
	8552.73	17949.5
	6917.94	13885.3
	5619.45	15510.8
	19889.2	16001.4
	9292.12
	12889.5
	14279.1
	12361.9
	12362.4

## Sheet: Fig. 02 F
	WT	TG
	2.50093	3.46355
	2.44454	3.97492
	2.30407	2.88258
	2.81039	3.8998
	2.79315	3.20773
	2.44338	3.56776
	3.4003	3.43567
	2.29912	4.01898
	2.44446	4.98589
	1.96716	4.32067
	1.59478	4.37234
	5.66885	4.44575
	2.67116
	3.70507
	4.0793
	3.56587
	3.71317

## Sheet: Fig. 03 A
	WT	TG
	14	18
	19	20
	14	22
	16	22
	48	15
	24	21
	19	13
	31	19
	18	24
	20	19
	21	12
	19	23
	20	24
	20	23
		18

## Sheet: Fig. 03 B
	WT	TG
	5	7
	4	6
	4	7
	5	13
	13	6
	9	10
	3	4
	13	7
	7	7
	8	6
	7	5
	4	10
	4	7
	6	7
		3

## Sheet: Fig. 03 C
	WT	TG
	7	9
	13	12
	8	13
	9	7
	33	7
	13	9
	14	7
	16	10
	9	15
	10	11
	12	5
	13	11
	14	15
	12	14
		13

[truncated: 50 more sheets: Fig. 03 D, Fig. 03 E, Fig. 03 F, Fig. 04 A, Fig. 04 B, Fig. 04 C, Fig. 05 A, Fig. 05 B, Fig. 05 C, Fig. 05 D, Fig. 06 A, Fig. 06 B, Fig. 06 C, Fig. 06 D, Fig. 06 E, Fig. 06 F, Fig. 06 G, Fig. 06 H, Fig. 07 A, Fig. 07 B …]
